# Supplementary material for: Rapid Discovery of De Novo Deleterious Mutations in Cattle Enhances the Value of Livestock as Model Species
Source: Sci Rep. 2017 Sep 13;7:11466. doi: 10.1038/s41598-017-11523-3 (PMC5597596; doi:10.1038/s41598-017-11523-3)
Supplement: Supplementary file 2 — Supplementray Data 1 [file 41598_2017_11523_MOESM2_ESM.xlsx]

## Sheet: Feuil10
Ensembl ID	Gene symbol	Mean count across all samples	Log2 fold-change Dominant Red/Black	Fold change	P-value	Q-value (FDR)
ENSBTAG00000045923	BOLA-DYB	1026.63	-1.13858	0.454207	2.04771e-17	2.90139e-13
ENSBTAG00000015647	CYP4X1	7700.38	1.15791	2.23133	6.85984e-16	4.85985e-12
ENSBTAG00000014455	PDZD2	1465.12	0.970505	1.95953	1.29989e-14	6.13939e-11
ENSBTAG00000020676	MMP9	685.593	-1.14417	0.452451	3.39975e-13	1.20428e-09
ENSBTAG00000003829	HPN	229.797	1.59745	3.02607	1.06944e-11	3.03057e-08
ENSBTAG00000009156	CAMK2N1	752.898	-0.96055	0.513861	9.40956e-11	2.22207e-07
ENSBTAG00000031933	ALOX12P2	1422.15	-1.3754	0.385445	3.82773e-10	7.74787e-07
ENSBTAG00000006844	LEF1	318.516	-0.916526	0.529783	5.3386e-09	9.26317e-06
ENSBTAG00000003100	SMTN	1228.9	-0.682274	0.623182	5.88387e-09	9.26317e-06
ENSBTAG00000000146	FARP1	1706.07	-0.783051	0.581137	8.50775e-09	1.06049e-05
ENSBTAG00000019213	CNNM4	306.065	1.10505	2.15106	8.98153e-09	1.06049e-05
ENSBTAG00000013289	PHF8	500.959	1.1813	2.26782	7.93087e-09	1.06049e-05
ENSBTAG00000033803	FABP7	170.596	-1.33185	0.397259	1.11244e-08	1.21247e-05
ENSBTAG00000012541	CHP2	7185.01	0.55941	1.47367	2.95441e-08	2.99007e-05
ENSBTAG00000006807	KRT35	11052.5	-1.01352	0.495335	3.55801e-08	3.05914e-05
ENSBTAG00000017188	ISM1	934.325	-0.795763	0.576038	5.18168e-08	3.05914e-05
ENSBTAG00000027442	NFIB	2637.36	-0.692396	0.618825	4.13772e-08	3.05914e-05
ENSBTAG00000009428	GAN	2765.73	-0.618637	0.651286	4.84926e-08	3.05914e-05
ENSBTAG00000006694	CXCL14	6228.75	-0.615727	0.652601	4.95657e-08	3.05914e-05
ENSBTAG00000015996	GPC1	4444.09	-0.531988	0.691601	4.66517e-08	3.05914e-05
ENSBTAG00000022381	TET3	1355.52	0.678697	1.60069	4.50648e-08	3.05914e-05
ENSBTAG00000009887	DDX17	4089.13	0.779421	1.71644	5.08113e-08	3.05914e-05
ENSBTAG00000015128	KLK8	1310.58	0.875788	1.83501	3.48264e-08	3.05914e-05
ENSBTAG00000047724	LOC104970284	6465.93	2.58427	5.99712	4.19985e-08	3.05914e-05
ENSBTAG00000020457	TGFB1	364.501	-1.22591	0.427529	8.96561e-08	5.08135e-05
ENSBTAG00000016220	WIPF3	712.704	0.678468	1.60044	1.47643e-07	8.04597e-05
ENSBTAG00000020552	PRDM2	984.619	0.999167	1.99885	1.91168e-07	0.00010032
ENSBTAG00000047571	LOC100847431	1339.03	4.28513	19.4963	2.48055e-07	0.000125525
ENSBTAG00000015129	KLK10	8334.58	-0.930809	0.524564	2.70577e-07	0.0001322
ENSBTAG00000011007	TTYH2	515.758	-1.07115	0.475939	3.35205e-07	0.000158317
ENSBTAG00000006479	CAPN7	794.386	0.604004	1.51993	3.88767e-07	0.000177691
ENSBTAG00000019577	ACKR4	610.913	-1.1128	0.462396	4.86711e-07	0.000208976
ENSBTAG00000048210	IGFBP5	170.026	-1.01763	0.493926	4.74899e-07	0.000208976
ENSBTAG00000016799	ERN1	177.114	1.04118	2.05791	6.57847e-07	0.000274148
ENSBTAG00000034106	CYP8B1	137.252	-1.745	0.298334	7.75714e-07	0.000314031
ENSBTAG00000011287	ATXN7	332.686	0.831881	1.78	8.90014e-07	0.000350294
ENSBTAG00000015142	MAPKBP1	900.135	0.587952	1.50311	9.34085e-07	0.000357704
ENSBTAG00000015582	HMOX1	580.307	0.983498	1.97725	1.01127e-06	0.000369365
ENSBTAG00000039035	HSPA6	20487.5	9.24797	608.018	1.01667e-06	0.000369365
ENSBTAG00000012052	PADI4	359.599	-0.892405	0.538715	1.17375e-06	0.000411386
ENSBTAG00000026111	LBH	1467.66	-0.867998	0.547907	1.1904e-06	0.000411386
ENSBTAG00000012043	PADI3	1516.27	-0.810108	0.570339	1.22412e-06	0.000412965
ENSBTAG00000021467	IGFBP6	1274.99	0.870864	1.82876	1.26135e-06	0.000415629
ENSBTAG00000007431	CEMIP	670.332	1.01971	2.02752	1.58686e-06	0.000511006
ENSBTAG00000019001	PRDM10	196.827	1.16476	2.24196	1.87028e-06	0.000576086
ENSBTAG00000012057	GIF	227.333	1.90722	3.75087	1.83001e-06	0.000576086
ENSBTAG00000033077	NUFIP2	562.327	1.65875	3.15743	1.93967e-06	0.000584749
ENSBTAG00000017666	ABCC5	506.472	0.725109	1.65303	2.00543e-06	0.000591978
ENSBTAG00000020397	APCDD1L	40.0131	-1.66432	0.315493	2.10719e-06	0.000609323
ENSBTAG00000017442	CDO1	137.293	1.49192	2.81262	2.21561e-06	0.000627859
ENSBTAG00000004354	-	151.788	-1.27327	0.41372	2.5039e-06	0.000695643
ENSBTAG00000014340	KERA	113.132	-1.60343	0.329094	2.71482e-06	0.000712337
ENSBTAG00000003928	ATG16L1	560	0.615074	1.53164	2.67565e-06	0.000712337
ENSBTAG00000000245	NHSL1	1182.2	0.643369	1.56197	2.68615e-06	0.000712337
ENSBTAG00000019066	FAM167A	283.326	-1.09327	0.468699	3.02566e-06	0.000779466
ENSBTAG00000008443	LARP1	1729.23	0.858381	1.813	3.13073e-06	0.00079213
ENSBTAG00000005734	GATA6	193.679	-1.24684	0.42137	3.3601e-06	0.00083525
ENSBTAG00000019146	OSBP2	144.841	-1.36949	0.387028	3.93468e-06	0.000961216
ENSBTAG00000014858	PRPSAP2	788.945	-0.617836	0.651647	4.33687e-06	0.00104151
ENSBTAG00000021661	APAF1	141.229	1.29155	2.4479	4.75226e-06	0.00112225
ENSBTAG00000030999	DUSP8	265.926	-0.889383	0.539845	5.04721e-06	0.001157
ENSBTAG00000016462	TCF7L2	886.353	-0.658127	0.6337	5.06274e-06	0.001157
ENSBTAG00000011859	IPPK	234.096	0.894245	1.85864	5.2667e-06	0.0011845
ENSBTAG00000021092	ATP6V0D2	170.342	-1.58104	0.33424	5.49027e-06	0.00121549
ENSBTAG00000006771	FRY	2126.87	0.506348	1.42045	5.786e-06	0.00123302
ENSBTAG00000019386	BOLA-NC1	4799.47	0.517986	1.43195	5.72214e-06	0.00123302
ENSBTAG00000019193	SETD5	1865.4	0.711463	1.63746	5.8305e-06	0.00123302
ENSBTAG00000039046	CD24	1870.73	-0.892034	0.538854	6.63003e-06	0.00138148
ENSBTAG00000020312	NCOA2	1042.02	0.921611	1.89423	6.75649e-06	0.00138743
ENSBTAG00000010536	GPR33	102.091	-1.87047	0.273485	6.90921e-06	0.00139852
ENSBTAG00000014396	KLF10	2688.78	-0.759434	0.590728	8.35266e-06	0.00166689
ENSBTAG00000013555	ACVR1B	592.64	0.683206	1.6057	8.81808e-06	0.00173533
ENSBTAG00000010527	ACAP1	1204.52	-0.62447	0.648658	8.99231e-06	0.00174537
ENSBTAG00000016242	DUOXA1	1225.63	-0.679387	0.624431	9.74316e-06	0.00186555
ENSBTAG00000017771	EPN2	623.918	0.694906	1.61878	1.00524e-05	0.00189909
ENSBTAG00000013284	SGK3	943.832	-0.668275	0.629258	1.02441e-05	0.00190985
ENSBTAG00000013460	ZBTB11	875.116	1.06952	2.09874	1.05544e-05	0.00194214
ENSBTAG00000024199	KMT2C	2485.13	0.634087	1.55196	1.08905e-05	0.0019783
ENSBTAG00000001788	PDPN	398.233	-0.740383	0.59858	1.27487e-05	0.00228654
ENSBTAG00000047449	GNLY	79.071	-1.94799	0.259177	1.42445e-05	0.00244939
ENSBTAG00000011072	ADK	1259.18	-0.611665	0.654441	1.42989e-05	0.00244939
ENSBTAG00000007047	FZD10	3495.14	-0.59532	0.661898	1.46939e-05	0.00244939
ENSBTAG00000001250	TFAP2A	4503.08	-0.44687	0.733633	1.4605e-05	0.00244939
ENSBTAG00000003498	FAT2	3418.92	0.527046	1.44098	1.44084e-05	0.00244939
ENSBTAG00000006124	MAU2	528.92	0.621327	1.53829	1.45307e-05	0.00244939
ENSBTAG00000012295	NKD1	284.856	-0.905059	0.534011	1.51486e-05	0.00249583
ENSBTAG00000003474	RAB15	607.555	-0.715405	0.609034	1.58324e-05	0.0025785
ENSBTAG00000018024	NR1D2	508.69	0.937552	1.91528	1.6264e-05	0.00261869
ENSBTAG00000007433	MYO9A	594.623	0.964338	1.95117	1.69716e-05	0.00270192
ENSBTAG00000015131	SLC29A1	5177.63	-0.616575	0.652217	1.94438e-05	0.00304207
ENSBTAG00000006729	ARID5B	752.253	1.124	2.1795	1.95376e-05	0.00304207
ENSBTAG00000016845	GALNT7	199.202	0.978761	1.97077	1.99503e-05	0.00307257
ENSBTAG00000021452	TRANK1	346.972	0.994588	1.99251	2.05489e-05	0.00313073
ENSBTAG00000040573	TSPAN10	86.6395	-2.30134	0.202875	2.07902e-05	0.00313379
ENSBTAG00000034154	AGMO	234.547	-1.26395	0.416403	2.169e-05	0.00323417
ENSBTAG00000038434	ATRX	4108.79	-0.53033	0.692396	2.19126e-05	0.00323417
ENSBTAG00000015829	ENPP5	145.612	0.86519	1.82158	2.31632e-05	0.00338349
ENSBTAG00000011723	GRIK5	588.853	-0.645122	0.639439	2.38658e-05	0.0034157
ENSBTAG00000007164	FGFR3	3193.12	0.473113	1.3881	2.36918e-05	0.0034157
ENSBTAG00000006806	KRT17	95923.7	-0.820992	0.566053	2.45546e-05	0.00347915
ENSBTAG00000021327	DAW1	36.8172	-1.88239	0.271235	2.76233e-05	0.0038752
ENSBTAG00000013899	LARP4B	890.657	0.75403	1.6865	2.80214e-05	0.00389251
ENSBTAG00000015163	TM4SF1	5104.11	-0.576795	0.670451	2.83368e-05	0.0038981
ENSBTAG00000019062	FCHSD2	241.274	0.889394	1.8524	3.00353e-05	0.00409202
ENSBTAG00000003296	TWNK	643.995	0.505103	1.41922	3.03661e-05	0.00409769
ENSBTAG00000021050	ECEL1	125.798	-1.32187	0.400017	3.07407e-05	0.00409854
ENSBTAG00000019742	FOXJ2	965.506	0.784125	1.72205	3.09509e-05	0.00409854
ENSBTAG00000019479	TATDN2	364.222	0.850671	1.80334	3.37868e-05	0.00443264
ENSBTAG00000020934	SHF	1068.04	-0.966866	0.511616	3.75294e-05	0.00483413
ENSBTAG00000015116	RAD23A	1133.89	-0.46563	0.724155	3.73103e-05	0.00483413
ENSBTAG00000019197	FAM208B	1412.56	0.455759	1.3715	3.94117e-05	0.00503085
ENSBTAG00000004005	WDR7	290.708	0.948159	1.92941	4.05369e-05	0.00512828
ENSBTAG00000020416	PGAP1	62.8736	1.339	2.52975	4.20181e-05	0.00526862
ENSBTAG00000004305	RGS16	77.7002	-1.17271	0.443587	4.26609e-05	0.0053023
ENSBTAG00000015844	TFPI2	481.517	-0.933254	0.523676	4.45351e-05	0.00548712
ENSBTAG00000003033	GADD45G	99.7108	-1.26209	0.416938	4.67925e-05	0.00571554
ENSBTAG00000000516	OTOR	40.4279	-1.56488	0.338006	4.94144e-05	0.00583461
ENSBTAG00000033345	STAR	179.72	-0.793393	0.576986	4.87949e-05	0.00583461
ENSBTAG00000011100	CTSC	2102.43	-0.444737	0.734718	4.90576e-05	0.00583461
ENSBTAG00000015904	RORA	1547.59	0.821669	1.76745	4.88105e-05	0.00583461
ENSBTAG00000023372	MYCN	134.796	-1.0131	0.495481	5.12207e-05	0.00593657
ENSBTAG00000012019	IRS2	731.803	0.739813	1.66996	5.15349e-05	0.00593657
ENSBTAG00000013858	C16ORF72	516.191	1.08862	2.12671	5.08826e-05	0.00593657
ENSBTAG00000015255	ST6GALNAC2	2068.52	-0.448587	0.73276	5.38806e-05	0.00615672
ENSBTAG00000004813	SUSD1	55.9396	1.1452	2.21177	5.53209e-05	0.00627074
ENSBTAG00000013084	NAPA	2646.39	-0.488241	0.712894	5.66763e-05	0.00637338
ENSBTAG00000047816	-	72.5432	-2.23163	0.212919	5.84988e-05	0.00652654
ENSBTAG00000014270	UNC5B	2636.13	-0.756589	0.591894	5.97913e-05	0.00656731
ENSBTAG00000007489	NCOA3	1024.67	0.906012	1.87386	5.9723e-05	0.00656731
ENSBTAG00000005136	ABI1	1275.71	0.700715	1.62531	6.0311e-05	0.00657344
ENSBTAG00000013888	FOXA1	115.463	0.908124	1.8766	6.08624e-05	0.0065829
ENSBTAG00000002788	RAB27B	394.602	0.961857	1.94782	6.17584e-05	0.0066292
ENSBTAG00000012866	THBS4	594.753	-0.975177	0.508677	6.41591e-05	0.00679281
ENSBTAG00000003038	TAP2	2675.36	-0.53203	0.691581	6.4774e-05	0.00679281
ENSBTAG00000016804	LYST	2011.96	0.778126	1.7149	6.46092e-05	0.00679281
ENSBTAG00000006768	ENTPD4	699.038	0.824353	1.77074	6.56797e-05	0.00679281
ENSBTAG00000001890	KIAA0226	270.432	0.863478	1.81942	6.55534e-05	0.00679281
ENSBTAG00000004832	KIF21A	1855.01	-0.442734	0.735739	6.62215e-05	0.00679922
ENSBTAG00000014872	CAPNS1	5096.86	-0.423706	0.745507	6.67274e-05	0.00680188
ENSBTAG00000015940	SCGB2A2	638.802	2.34792	5.09091	6.79804e-05	0.0068801
ENSBTAG00000009831	OCA2	212.228	-1.42473	0.372488	6.90557e-05	0.00693936
ENSBTAG00000008373	ITGA10	94.919	0.992604	1.98977	6.97998e-05	0.00696474
ENSBTAG00000004035	SDK1	182.297	-0.799959	0.574366	7.07065e-05	0.00700588
ENSBTAG00000009780	GTF2I	3098.7	-0.614629	0.653098	7.15605e-05	0.00704126
ENSBTAG00000017524	CBLN4	28.6247	-1.73645	0.300108	7.36818e-05	0.00719998
ENSBTAG00000014267	ZCCHC14	210.664	0.816037	1.76056	7.52298e-05	0.0073009
ENSBTAG00000046255	ATXN1L	192.686	1.06515	2.09238	7.59965e-05	0.00732513
ENSBTAG00000004757	LTBP4	4624.99	-0.583773	0.667217	7.80783e-05	0.00747494
ENSBTAG00000019304	BTBD3	960.383	0.883495	1.84484	8.04295e-05	0.00764836
ENSBTAG00000001002	TCF7	491.855	-0.587825	0.665345	8.52857e-05	0.0080336
ENSBTAG00000000742	AMOTL2	1393.31	0.770247	1.70556	8.56146e-05	0.0080336
ENSBTAG00000009812	CXCL6	92.2147	-1.15315	0.449642	9.30561e-05	0.00845199
ENSBTAG00000026880	KRT85	2615.55	-0.962544	0.513151	9.2163e-05	0.00845199
ENSBTAG00000012022	TBC1D2B	277.672	0.731278	1.66011	9.20584e-05	0.00845199
ENSBTAG00000001981	SLC6A17	52.1439	1.23344	2.35126	9.25437e-05	0.00845199
ENSBTAG00000048058	-	21.056	2.09562	4.27409	9.07553e-05	0.00845199
ENSBTAG00000005431	LMCD1	976.86	-0.968867	0.510907	9.4408e-05	0.00852017
ENSBTAG00000016683	NFKBIA	2785.75	-0.563897	0.676472	9.58547e-05	0.00854192
ENSBTAG00000018093	KMT2A	705.262	0.937562	1.91529	9.53941e-05	0.00854192
ENSBTAG00000043583	-	326.801	-0.716239	0.608682	9.9493e-05	0.00859583
ENSBTAG00000000203	ATP6V1G1	2992.82	-0.366466	0.77568	9.94427e-05	0.00859583
ENSBTAG00000006002	DIDO1	979.414	0.564859	1.47924	9.8248e-05	0.00859583
ENSBTAG00000007181	KIFC3	1488.92	0.597035	1.5126	9.86144e-05	0.00859583
ENSBTAG00000040411	-	311.616	0.670973	1.59215	9.76553e-05	0.00859583
ENSBTAG00000017488	KLF3	1284.85	0.772988	1.70881	0.0001003	0.00861301
ENSBTAG00000046548	SIAT7B	282.55	-0.976385	0.508252	0.000101132	0.00863217
ENSBTAG00000009430	MYRIP	20.5212	1.84291	3.58734	0.000105346	0.00893802
ENSBTAG00000004460	RFWD3	300.141	0.756397	1.68927	0.00010659	0.00895326
ENSBTAG00000011744	USP31	385.34	1.25686	2.38976	0.00010679	0.00895326
ENSBTAG00000020775	FIBP	1354.24	-0.431822	0.741325	0.000108379	0.00903311
ENSBTAG00000047379	CYP3A4	201.137	-1.19184	0.437743	0.000110442	0.00909795
ENSBTAG00000012718	XK	58.3101	1.1729	2.25464	0.000109931	0.00909795
ENSBTAG00000001626	CTPS	660.486	-0.648381	0.637996	0.000114645	0.009289
ENSBTAG00000007930	NCOA6	1961.86	0.557802	1.47202	0.000114728	0.009289
ENSBTAG00000012070	INTS2	268.024	0.867826	1.82491	0.000114381	0.009289
ENSBTAG00000013909	BOC	1195.91	0.465661	1.38095	0.000115985	0.00933745
ENSBTAG00000038794	TMEM245	165.009	1.08259	2.11784	0.00011748	0.00940436
ENSBTAG00000021210	HES2	949.217	-0.748195	0.595348	0.000119533	0.00951499
ENSBTAG00000021751	RASEF	1198.01	0.49154	1.40595	0.000123074	0.00974211
ENSBTAG00000012219	CSPG4	1319.16	-0.956542	0.515291	0.000124397	0.00979209
ENSBTAG00000009701	IL25	22.066	-3.15262	0.112452	0.000129021	0.00985117
ENSBTAG00000008921	NEXN	229.302	-0.94556	0.519228	0.000129319	0.00985117
ENSBTAG00000011962	PLA2G3	223.363	0.667637	1.58847	0.000127304	0.00985117
ENSBTAG00000018767	RTP3	141.428	0.822253	1.76817	0.000127929	0.00985117
ENSBTAG00000016691	LACC1	1037.91	0.835232	1.78414	0.000127766	0.00985117
ENSBTAG00000047625	-	377.03	1.04489	2.06321	0.000128144	0.00985117
ENSBTAG00000015810	PLET1	3929.34	-0.702553	0.614484	0.000130392	0.00986336
ENSBTAG00000017019	PRKDC	642.106	0.618071	1.53482	0.000131743	0.00986336
ENSBTAG00000040070	SCGB1D1	387.372	3.5369	11.6068	0.000132263	0.00986336
ENSBTAG00000025441	HSPA1A	187174	4.20286	18.4156	0.000131551	0.00986336
ENSBTAG00000017402	OSBPL2	1268.14	0.452972	1.36886	0.000134126	0.00987136
ENSBTAG00000005863	ATF7	449.823	0.850307	1.80288	0.000134225	0.00987136
ENSBTAG00000040381	ZNF75A	241.713	0.891235	1.85476	0.000134461	0.00987136
ENSBTAG00000013916	HERC2	2149.36	0.505125	1.41925	0.000136195	0.00994713
ENSBTAG00000004789	LGR6	308.758	-0.609869	0.655256	0.000137137	0.00996459
ENSBTAG00000008779	ALOX15B	346.843	-1.13098	0.456607	0.000139605	0.0100549
ENSBTAG00000014334	ZFYVE26	1018.2	0.747788	1.67922	0.000139799	0.0100549
ENSBTAG00000019539	MFAP3L	228.098	1.1725	2.25402	0.000141792	0.0101467
ENSBTAG00000032106	PLPP4	107.66	-0.91892	0.528905	0.000143817	0.0102399
ENSBTAG00000017713	KTN1	4259.93	-0.513782	0.700384	0.000145251	0.0102903
ENSBTAG00000018062	KIAA1522	1924.38	0.48313	1.39777	0.000146455	0.010324
ENSBTAG00000012676	KRT79	46184.8	-0.608256	0.655989	0.00014975	0.0104522
ENSBTAG00000024407	-	652.374	-0.586501	0.665956	0.000149573	0.0104522
ENSBTAG00000018255	ACTN1	5231.05	-0.537011	0.689198	0.000152953	0.0105096
ENSBTAG00000015808	ZNF609	1006.6	0.591702	1.50702	0.000153538	0.0105096
ENSBTAG00000037383	AKAP13	1745.02	0.80371	1.74558	0.000153075	0.0105096
ENSBTAG00000025165	-	128.45	1.58967	3.0098	0.000151849	0.0105096
ENSBTAG00000009002	PPDPF	2388.66	-0.447623	0.73325	0.000155388	0.010585
ENSBTAG00000002647	RGS10	362.202	-0.694798	0.617796	0.00015654	0.0106125
ENSBTAG00000018718	DDI2	231.32	1.16479	2.24201	0.000159024	0.0107296
ENSBTAG00000013495	WDFY3	2546.11	0.717077	1.64385	0.000163372	0.0109683
ENSBTAG00000016913	AVIL	77.9215	0.997508	1.99655	0.000164885	0.0109683
ENSBTAG00000032260	DCUN1D3	218.545	1.18045	2.26647	0.000164538	0.0109683
ENSBTAG00000018390	GLB1L2	36.3238	-1.43429	0.370029	0.00016605	0.0109848
ENSBTAG00000033221	CCDC152	3308.97	-0.565986	0.675494	0.000168176	0.0109848
ENSBTAG00000011473	MYL9	2834.51	-0.506769	0.703797	0.000168233	0.0109848
ENSBTAG00000006667	EPB41	919.541	0.740211	1.67042	0.000166848	0.0109848
ENSBTAG00000001161	FAM60A	1380.37	-0.385494	0.765517	0.000171652	0.0110552
ENSBTAG00000014984	RPRD2	825.607	0.7707	1.7061	0.000170578	0.0110552
ENSBTAG00000012555	RBM15	170.132	1.46437	2.75943	0.00017091	0.0110552
ENSBTAG00000032122	CD19	95.2524	-0.952055	0.516896	0.000175324	0.0112406
ENSBTAG00000039722	LOC100337056	2032.23	0.966953	1.95471	0.000176371	0.0112568
ENSBTAG00000002317	PTN	603.968	-0.734023	0.601225	0.000178269	0.0112968
ENSBTAG00000019745	LMF1	380.514	-0.555142	0.68059	0.000178593	0.0112968
ENSBTAG00000001740	HAPLN3	362.035	-0.725935	0.604605	0.000180493	0.0113662
ENSBTAG00000018729	SPEN	3314.03	0.887371	1.8498	0.000182583	0.011447
ENSBTAG00000020268	RSF1	1438.43	-0.451899	0.73108	0.000187416	0.0116982
ENSBTAG00000038428	RELB	366.989	-0.753568	0.593135	0.000195924	0.0120295
ENSBTAG00000013201	ALOX5AP	234.619	-0.667635	0.629538	0.000194727	0.0120295
ENSBTAG00000038237	KPRP	19181.3	0.502977	1.41714	0.000194014	0.0120295
ENSBTAG00000037687	GPR111	622.756	0.846066	1.79759	0.000197818	0.0120295
ENSBTAG00000016236	SLC12A6	328.823	0.896755	1.86187	0.000196228	0.0120295
ENSBTAG00000021019	SLC30A4	150.672	1.00206	2.00285	0.000197796	0.0120295
ENSBTAG00000003189	CCDC6	632.43	0.668574	1.5895	0.000198774	0.012036
ENSBTAG00000005780	LDB1	2238.15	0.482675	1.39733	0.000200163	0.0120685
ENSBTAG00000003454	RGS20	25.2411	-1.60138	0.329561	0.000202743	0.0121209
ENSBTAG00000014575	COL4A5	1474.53	0.421063	1.33891	0.000202245	0.0121209
ENSBTAG00000009362	SYNE1	1724.89	0.523053	1.43699	0.000211244	0.0125761
ENSBTAG00000008100	GOLGA7B	647.368	-0.767299	0.587516	0.000214935	0.0126892
ENSBTAG00000007577	UBXN7	208.861	1.25157	2.381	0.000214609	0.0126892
ENSBTAG00000004860	SLC27A6	88.6395	-1.00064	0.499779	0.000218078	0.0127559
ENSBTAG00000011811	TNPO2	1088.82	0.551358	1.46546	0.000218765	0.0127559
ENSBTAG00000019983	ASXL2	487.964	0.902834	1.86973	0.000217752	0.0127559
ENSBTAG00000002527	ZSWIM4	924.579	0.697546	1.62174	0.000220196	0.0127814
ENSBTAG00000011984	SGK494	51.2025	1.13234	2.19215	0.000221007	0.0127814
ENSBTAG00000010915	CRTC3	376.87	0.663745	1.58419	0.000231713	0.0133461
ENSBTAG00000017469	CCDC88A	577.917	-0.537679	0.688878	0.000232741	0.013351
ENSBTAG00000000973	KCNJ15	91.1821	-1.2341	0.425106	0.000238304	0.013615
ENSBTAG00000014402	GIMAP8	21.075	1.69812	3.24478	0.000239524	0.0136298
ENSBTAG00000022227	PLSCR2	143.4	-0.791122	0.577894	0.000243184	0.0137641
ENSBTAG00000047537	CCAR1	1610.74	-0.4552	0.729409	0.000244211	0.0137641
ENSBTAG00000018851	MYCBP2	6145.77	0.474485	1.38942	0.000244798	0.0137641
ENSBTAG00000009124	FEZ1	221.829	-0.959	0.514413	0.000246396	0.0137991
ENSBTAG00000006876	PMPCB	832.538	-0.459863	0.727056	0.000248135	0.0138418
ENSBTAG00000045998	MAGEL2	22.0867	-1.88181	0.271343	0.0002528	0.0139938
ENSBTAG00000018356	SYT15	162.061	0.9564	1.94046	0.000252835	0.0139938
ENSBTAG00000003696	CCDC64	514.784	0.497012	1.41129	0.00025458	0.0140356
ENSBTAG00000021393	FLRT2	293.038	0.75534	1.68803	0.000256721	0.0140987
ENSBTAG00000013057	CBLB	111.04	1.33143	2.51652	0.000260046	0.0142262
ENSBTAG00000001729	DUSP10	78.9311	-0.971601	0.50994	0.00026168	0.0142605
ENSBTAG00000023745	BANP	251.07	1.08706	2.12441	0.000266841	0.0144861
ENSBTAG00000020346	CCDC92	128.397	-0.7827	0.581278	0.000269529	0.0145761
ENSBTAG00000003261	AURKC	41.9971	-1.24558	0.421738	0.000270606	0.0145788
ENSBTAG00000005754	PPM1K	1646.58	0.589999	1.50525	0.000272781	0.0146403
ENSBTAG00000003199	SLC35C1	190.703	0.809237	1.75228	0.00027571	0.0147416
ENSBTAG00000000599	CCNI	6390.79	-0.413316	0.750895	0.000291097	0.0154899
ENSBTAG00000016198	EP300	3582.32	0.642166	1.56067	0.000291891	0.0154899
ENSBTAG00000002346	HSD3B7	634.03	-0.907667	0.533046	0.000296028	0.0156188
ENSBTAG00000034580	TMSB4X	224.678	-0.824511	0.564674	0.000297065	0.0156188
ENSBTAG00000022689	RYBP	220.961	0.993607	1.99116	0.000297626	0.0156188
ENSBTAG00000046467	PTP4A3	45.3759	-1.31259	0.402597	0.000300578	0.0157154
ENSBTAG00000014354	FXYD6	4732.95	-0.576628	0.670529	0.000305658	0.0159223
ENSBTAG00000010645	HLA-DRA	6037.35	-0.429049	0.742751	0.00030707	0.0159303
ENSBTAG00000017409	DLX3	3566.26	-0.424172	0.745266	0.00030806	0.0159303
ENSBTAG00000003288	CCZ1	1178.19	-0.592072	0.663389	0.000312698	0.016053
ENSBTAG00000020143	RDH10	412.562	0.691984	1.6155	0.000312294	0.016053
ENSBTAG00000021581	FHOD3	564.767	-0.680723	0.623853	0.000314183	0.016071
ENSBTAG00000008342	TMPRSS13	2190.85	0.488347	1.40284	0.000320437	0.0162152
ENSBTAG00000015543	ARHGAP35	1949.37	0.497527	1.41179	0.000319056	0.0162152
ENSBTAG00000001992	CYP51A1	1737.91	0.765213	1.69962	0.000320149	0.0162152
ENSBTAG00000011363	EVI5	281.725	0.936695	1.91414	0.000342706	0.0172703
ENSBTAG00000047293	NRIP1	440.167	1.10989	2.15829	0.000343724	0.0172703
ENSBTAG00000004440	SLC15A1	2950.9	-0.6758	0.625985	0.000350202	0.0175336
ENSBTAG00000016733	NOL9	210.479	0.858213	1.81279	0.000355482	0.0177353
ENSBTAG00000046316	-	79.1753	-0.900229	0.535802	0.000359624	0.0178152
ENSBTAG00000045647	ARL4C	229.748	-0.71964	0.607249	0.000364627	0.0178152
ENSBTAG00000037638	KRT73	3839.17	-0.607324	0.656413	0.000360017	0.0178152
ENSBTAG00000005654	TMSB10	2721.39	-0.486371	0.713818	0.000364101	0.0178152
ENSBTAG00000002086	PRPF4B	2482.37	0.57654	1.49127	0.000361467	0.0178152
ENSBTAG00000045513	-	99.0853	1.05923	2.08382	0.000364364	0.0178152
ENSBTAG00000000032	ABI3	55.8558	-1.35534	0.390842	0.000372927	0.0181581
ENSBTAG00000047491	CACNA1S	229.122	-0.963143	0.512938	0.000376191	0.018192
ENSBTAG00000020345	CNN3	2275.51	-0.581689	0.668181	0.000375651	0.018192
ENSBTAG00000009475	PLXDC2	2415.6	0.469273	1.38441	0.000390641	0.0188265
ENSBTAG00000010858	ABCC11	957.719	0.731063	1.65986	0.000393562	0.018903
ENSBTAG00000021308	IRS1	509.981	0.542754	1.45675	0.000395065	0.0189111
ENSBTAG00000007530	TRIM10	25.9308	-2.42162	0.186646	0.000396833	0.0189317
ENSBTAG00000020654	BAZ2B	3100.47	-0.504967	0.704676	0.000402091	0.0190102
ENSBTAG00000009755	GOLGA3	569.196	0.694992	1.61888	0.000402503	0.0190102
ENSBTAG00000007979	TNPO1	602.13	0.940043	1.91859	0.000402346	0.0190102
ENSBTAG00000009315	CDON	701.86	0.542527	1.45652	0.000403885	0.0190121
ENSBTAG00000001100	IL22RA1	1657.14	0.601186	1.51696	0.000412314	0.0193446
ENSBTAG00000001941	SEMA4D	875.48	0.445424	1.36171	0.000415769	0.0194423
ENSBTAG00000006703	PTGDR	75.6453	-0.93098	0.524502	0.000425561	0.0197697
ENSBTAG00000015887	FOXJ3	449.409	0.798416	1.73919	0.000424729	0.0197697
ENSBTAG00000005382	CCDC85B	483.1	-0.651124	0.636784	0.000429663	0.0198951
ENSBTAG00000010238	LTB4R	585.498	-0.671446	0.627877	0.000432506	0.0198967
ENSBTAG00000039260	RPTN	8453.53	0.569711	1.48423	0.000432324	0.0198967
ENSBTAG00000015426	PDLIM4	1015.22	-0.63048	0.645961	0.000438328	0.0199433
ENSBTAG00000000010	UBL7	779.291	-0.447186	0.733472	0.000441966	0.0199433
ENSBTAG00000021134	DPP9	735.964	0.497252	1.41152	0.000439389	0.0199433
ENSBTAG00000001644	MDN1	705.066	0.767013	1.70174	0.000441042	0.0199433
ENSBTAG00000000211	SHROOM2	158.603	0.810039	1.75326	0.000438713	0.0199433
ENSBTAG00000002356	RBM47	350.433	0.838539	1.78824	0.000437919	0.0199433
ENSBTAG00000011460	KLHL11	74.2067	1.29213	2.44889	0.00044656	0.0200867
ENSBTAG00000032872	THOC7	477.83	-0.562949	0.676917	0.000455478	0.0203586
ENSBTAG00000007933	C3orf58	1228.64	0.943612	1.92334	0.000455096	0.0203586
ENSBTAG00000006233	NIM1K	56.9679	-1.08822	0.470342	0.000465052	0.0205916
ENSBTAG00000013464	CEP97	124.408	1.26932	2.41049	0.000463336	0.0205916
ENSBTAG00000044185	SOX6	74.0438	1.28073	2.42961	0.000464458	0.0205916
ENSBTAG00000007324	LRRC4C	72.4662	-1.16248	0.446745	0.000479497	0.0208405
ENSBTAG00000002783	PCYOX1	1201.27	0.5462	1.46023	0.000477912	0.0208405
ENSBTAG00000008151	MAP3K3	799.386	0.777885	1.71462	0.000477976	0.0208405
ENSBTAG00000015296	PTPRB	105.981	0.935314	1.91231	0.000478687	0.0208405
ENSBTAG00000021501	LOC784768	179.339	0.990663	1.9871	0.000472319	0.0208405
ENSBTAG00000006695	VCPIP1	412.426	1.0257	2.03594	0.000474904	0.0208405
ENSBTAG00000007793	SERTAD2	155.034	0.946626	1.92736	0.000494583	0.0214304
ENSBTAG00000031631	FAM132A	237.346	-0.65335	0.635802	0.00049838	0.0215291
ENSBTAG00000003529	ASAH2	494.077	-0.85397	0.55326	0.000503758	0.0216953
ENSBTAG00000019622	TPBGL	36.6983	-1.73071	0.301303	0.000509461	0.0218744
ENSBTAG00000014286	IFT88	284.838	-0.602048	0.658818	0.000512057	0.0219194
ENSBTAG00000039055	ANKRD65	74.5986	-1.54939	0.341655	0.000515967	0.0220203
ENSBTAG00000014718	CST6	12901	-0.940892	0.520911	0.000528195	0.0224744
ENSBTAG00000006367	CTGF	2106.87	-0.764229	0.588768	0.000533431	0.0226293
ENSBTAG00000009357	IL34	1743.75	-0.874659	0.545383	0.000535929	0.0226674
ENSBTAG00000019944	METAP2	3454.07	-0.434828	0.739782	0.00054171	0.0227759
ENSBTAG00000007863	GLS	344.92	0.75721	1.69022	0.000540274	0.0227759
ENSBTAG00000004503	NPY	22.3555	-2.05569	0.240533	0.000552395	0.0231151
ENSBTAG00000032558	TTC7A	861.358	0.520521	1.43447	0.00055304	0.0231151
ENSBTAG00000019453	PTGES	569.159	-0.5335	0.690876	0.000559332	0.0233093
ENSBTAG00000015268	PRKCABP	339.781	-0.639957	0.641732	0.000565855	0.0234624
ENSBTAG00000011545	GDA	233.683	0.724914	1.6528	0.000567257	0.0234624
ENSBTAG00000006204	XPNPEP3	72.9188	0.948072	1.92929	0.000567972	0.0234624
ENSBTAG00000006531	DIP2C	482.345	0.742144	1.67266	0.000577555	0.0237889
ENSBTAG00000022255	AR	191.539	0.833464	1.78196	0.000581899	0.0238983
ENSBTAG00000018181	CCDC8	376.046	-0.83204	0.561734	0.000591184	0.0239332
ENSBTAG00000013127	LPCAT3	1061.92	-0.507948	0.703222	0.000585945	0.0239332
ENSBTAG00000015796	DNAJC5	424.556	0.611538	1.52789	0.000586329	0.0239332
ENSBTAG00000012868	ZNF77	288.15	0.691865	1.61537	0.000589392	0.0239332
ENSBTAG00000037937	-	135.138	0.729824	1.65844	0.000591193	0.0239332
ENSBTAG00000005180	RBMS1	1415.93	-0.607778	0.656206	0.000599375	0.0241953
ENSBTAG00000023736	CDC42EP3	571.119	-0.590721	0.664011	0.000602014	0.0242328
ENSBTAG00000004172	SETD1B	692.369	0.453328	1.36919	0.000604822	0.0242768
ENSBTAG00000009111	LRRN5	178.006	-1.2341	0.425109	0.000607031	0.0242967
ENSBTAG00000004249	TANC2	299.935	0.924839	1.89847	0.000613166	0.0244731
ENSBTAG00000007519	ADAR	767.42	0.641338	1.55978	0.000632941	0.0251441
ENSBTAG00000001660	SPTY2D1	406.439	0.980514	1.97317	0.000633526	0.0251441
ENSBTAG00000020747	ASS1	1408.54	-0.82942	0.562755	0.000637131	0.0252165
ENSBTAG00000020752	CEP78	167.071	-0.784457	0.58057	0.000644866	0.0253808
ENSBTAG00000006346	DAP	5567.35	-0.361296	0.778465	0.000644517	0.0253808
ENSBTAG00000045517	-	201.909	-0.643167	0.640306	0.000651331	0.0255158
ENSBTAG00000015541	DLC1	398.739	0.763154	1.6972	0.000651896	0.0255158
ENSBTAG00000047752	OTUD1	285.121	0.699566	1.62402	0.000655675	0.025593
ENSBTAG00000010343	C1QTNF7	81.0687	-1.23376	0.425207	0.000661816	0.0257618
ENSBTAG00000000672	FAM105A	1238.43	-0.712038	0.610457	0.000665689	0.0258415
ENSBTAG00000013761	STMN1	1399.36	-0.641918	0.64086	0.000680898	0.0262418
ENSBTAG00000038104	HMGN2	4087.15	-0.358095	0.780194	0.000681558	0.0262418
ENSBTAG00000032493	FAM134C	2284.92	0.376249	1.29796	0.000680716	0.0262418
ENSBTAG00000010990	LHX2	939.031	-0.817751	0.567326	0.00068427	0.0262749
ENSBTAG00000000042	PYCR1	352.547	-0.645381	0.639324	0.000692055	0.0262888
ENSBTAG00000020384	WDR47	1217.92	0.492012	1.40641	0.000686698	0.0262888
ENSBTAG00000012724	AJUBA	1567.6	0.599507	1.5152	0.000690973	0.0262888
ENSBTAG00000007942	PAPD5	247.091	1.31752	2.49237	0.000690083	0.0262888
ENSBTAG00000010704	LRRC4	80.5442	-1.34616	0.393339	0.000695351	0.0263434
ENSBTAG00000017385	-	43.8783	1.12371	2.17906	0.000702473	0.0265422
ENSBTAG00000016810	PYCRL	1552.88	-0.400165	0.757772	0.000711076	0.0267958
ENSBTAG00000012815	CLEC12A	32.6826	-1.22177	0.428758	0.000731101	0.0269147
ENSBTAG00000037539	VCAM1	121.158	-0.922177	0.527712	0.000727422	0.0269147
ENSBTAG00000011543	PDCD1	134.603	-0.875822	0.544943	0.000725056	0.0269147
ENSBTAG00000004556	SLC2A3	326.686	-0.818799	0.566914	0.000727603	0.0269147
ENSBTAG00000005670	ARHGEF19	392.753	-0.773096	0.58516	0.000720309	0.0269147
ENSBTAG00000019249	HS3ST6	1002.06	-0.52128	0.696754	0.000731327	0.0269147
ENSBTAG00000005862	SMC4	1850.14	-0.488528	0.712752	0.000729012	0.0269147
ENSBTAG00000014429	KMT2D	1904.92	0.530918	1.44485	0.000723393	0.0269147
ENSBTAG00000023867	RC3H2	383.195	1.17827	2.26305	0.000723774	0.0269147
ENSBTAG00000009520	ADCY1	161.666	1.00801	2.01114	0.000740031	0.0270943
ENSBTAG00000014088	MBNL3	32.2528	1.94084	3.8393	0.000738653	0.0270943
ENSBTAG00000003922	MPHOSPH8	1727.67	-0.399144	0.758308	0.000743907	0.027166
ENSBTAG00000012834	ARSI	44.7114	1.55166	2.93155	0.000747239	0.0272176
ENSBTAG00000005517	NOP58	1488.18	-0.385824	0.765342	0.000752939	0.0272505
ENSBTAG00000046122	NRARP	558.783	0.787373	1.72593	0.000751963	0.0272505
ENSBTAG00000038916	PRICKLE4	68.6244	1.51886	2.86565	0.000753913	0.0272505
ENSBTAG00000007074	ZKSCAN8	237.56	0.971925	1.96146	0.000760786	0.027429
ENSBTAG00000047113	-	63.5331	-1.21941	0.429457	0.000769301	0.0274583
ENSBTAG00000006116	SF4	686.029	-0.486981	0.713517	0.000765598	0.0274583
ENSBTAG00000016057	CSRP1	3257.71	-0.441159	0.736542	0.000765757	0.0274583
ENSBTAG00000044032	KDM2A	1481.48	0.691258	1.61469	0.000769353	0.0274583
ENSBTAG00000001725	CXCL10	40.8245	2.12299	4.35595	0.000778479	0.0277142
ENSBTAG00000039662	RSC1A1	709.131	0.755246	1.68792	0.000780503	0.0277167
ENSBTAG00000010587	SH3BGRL	822.633	-0.436549	0.7389	0.000795554	0.0281197
ENSBTAG00000002202	CRAMP1L	246.223	0.633381	1.5512	0.000795822	0.0281197
ENSBTAG00000008350	KLHL21	2059.41	0.83147	1.7795	0.000800867	0.0281575
ENSBTAG00000015433	APC2	146.31	1.04628	2.0652	0.000800638	0.0281575
ENSBTAG00000010547	CEP76	182.739	0.997617	1.9967	0.000804041	0.0281992
ENSBTAG00000015046	MST1R	1191.96	0.41997	1.3379	0.000820144	0.0286222
ENSBTAG00000015310	SLC25A36	354.654	0.950319	1.9323	0.000820029	0.0286222
ENSBTAG00000001537	TSKU	942.646	-0.690061	0.619827	0.00083158	0.0288919
ENSBTAG00000015802	CREB3L2	202.629	0.833024	1.78141	0.000831951	0.0288919
ENSBTAG00000014596	EFHD1	1714.46	-0.745374	0.596513	0.000854823	0.0295288
ENSBTAG00000008414	ZFR	1266.34	0.721947	1.64941	0.000854783	0.0295288
ENSBTAG00000048304	-	30.3893	1.38263	2.60743	0.000856542	0.0295288
ENSBTAG00000006747	LTBP3	1008.34	-0.463961	0.724993	0.000892327	0.0306878
ENSBTAG00000039891	KRT71	102578	-0.708945	0.611767	0.000895446	0.0306936
ENSBTAG00000014178	RALGAPA2	1214.16	0.666295	1.58699	0.000898993	0.0306936
ENSBTAG00000009952	C2orf69	85.5132	1.17118	2.25197	0.000898186	0.0306936
ENSBTAG00000021107	STXBP5	946.492	0.576978	1.49172	0.000902716	0.0307466
ENSBTAG00000038904	PRRT1	86.8962	-1.00438	0.498483	0.000916396	0.0311377
ENSBTAG00000007375	MIF	2063.77	-0.347301	0.786053	0.00092112	0.0312233
ENSBTAG00000040298	GSTT1	335.234	-0.858296	0.551604	0.000924111	0.03125
ENSBTAG00000016299	ZNF784	193.018	-0.805176	0.572292	0.000930937	0.0313585
ENSBTAG00000020643	BARX2	1921.4	-0.435968	0.739198	0.000932175	0.0313585
ENSBTAG00000010835	CRELD1	380.341	0.808331	1.75118	0.00093396	0.0313585
ENSBTAG00000003784	DNAJC2	1071.2	-0.524945	0.694986	0.000946838	0.0314542
ENSBTAG00000020480	SPTLC2	1564.21	0.492143	1.40653	0.000947912	0.0314542
ENSBTAG00000016221	AMOT	378.382	0.677003	1.59881	0.000944471	0.0314542
ENSBTAG00000001579	EIF2C2	740.479	0.754717	1.6873	0.000945526	0.0314542
ENSBTAG00000005012	HSPH1	13033	3.9921	15.9126	0.000944395	0.0314542
ENSBTAG00000002979	PIK3R3	60.3328	1.43033	2.69508	0.000957297	0.0316915
ENSBTAG00000018130	MAP2	656.879	0.813014	1.75688	0.000969286	0.0320135
ENSBTAG00000011252	RAD50	1256.79	-0.476253	0.718842	0.000978296	0.0321346
ENSBTAG00000026376	SNN	226.364	0.670624	1.59176	0.000975292	0.0321346
ENSBTAG00000021773	ERCC4	197.671	0.843562	1.79448	0.000979754	0.0321346
ENSBTAG00000021246	BORCS7	515.265	-0.59819	0.660582	0.000987177	0.0323032
ENSBTAG00000013476	CPA5	94.749	-0.807963	0.571188	0.0010009	0.0324565
ENSBTAG00000010070	GSDMA	6050.27	-0.452493	0.730779	0.00100113	0.0324565
ENSBTAG00000018310	SETD3	977.629	0.407487	1.32637	0.00100331	0.0324565
ENSBTAG00000003848	ATRN	519.084	0.802914	1.74462	0.00100206	0.0324565
ENSBTAG00000006578	SPEF1	29.575	1.9648	3.90359	0.00100014	0.0324565
ENSBTAG00000018360	MRPL1	447.038	-0.50512	0.704602	0.00102889	0.033208
ENSBTAG00000003015	SESN1	695.319	-0.487545	0.713238	0.00103136	0.0332121
ENSBTAG00000015607	ERMP1	1502.64	0.627183	1.54455	0.00103887	0.0333068
ENSBTAG00000046185	BTBD7	405.68	0.862975	1.81878	0.001039	0.0333068
ENSBTAG00000046587	CST6	25639.3	-0.82294	0.565289	0.00105425	0.0337194
ENSBTAG00000021687	JADE2	423.621	0.479947	1.39469	0.00105819	0.0337692
ENSBTAG00000015749	STEAP1	202.376	-0.950403	0.517488	0.00106643	0.0339555
ENSBTAG00000010542	SPIRE1	286.586	0.659541	1.57958	0.00107897	0.0342778
ENSBTAG00000015646	RASSF3	140.737	0.759062	1.69239	0.00108216	0.0343024
ENSBTAG00000046677	RTN4R	30.3884	-1.28867	0.409327	0.00110121	0.0343679
ENSBTAG00000026825	TMEM37	94.1611	-1.01629	0.494385	0.00109687	0.0343679
ENSBTAG00000030542	KRT25	75267.2	-0.71329	0.609928	0.00109299	0.0343679
ENSBTAG00000007660	ZNF414	460.079	-0.65402	0.635507	0.00109419	0.0343679
ENSBTAG00000005832	ADRBK1	2565.53	0.39144	1.3117	0.00108691	0.0343679
ENSBTAG00000020387	KIAA0430	1027.39	0.766227	1.70082	0.0011004	0.0343679
ENSBTAG00000009905	NFYA	554.116	1.10557	2.15184	0.00109094	0.0343679
ENSBTAG00000019892	HAS2	75.8977	-0.885075	0.541459	0.00110779	0.0344506
ENSBTAG00000004934	NEMF	1032.65	-0.547201	0.684347	0.00110872	0.0344506
ENSBTAG00000002791	SEC24C	2509.26	0.374458	1.29635	0.00111657	0.0346186
ENSBTAG00000000619	KRT74	1529.04	-0.763106	0.589226	0.00112417	0.0347024
ENSBTAG00000026812	AOX2	1112.74	0.814862	1.75913	0.00112239	0.0347024
ENSBTAG00000004509	SLX4	398.595	0.854283	1.80786	0.00112686	0.0347098
ENSBTAG00000017425	GJB2	3811.59	-0.562498	0.677129	0.00113639	0.034788
ENSBTAG00000017033	LSR	925.132	-0.3773	0.769877	0.00113677	0.034788
ENSBTAG00000019919	CFAP46	18.9952	2.25525	4.77416	0.00113625	0.034788
ENSBTAG00000000647	SELENOO	1192.8	-0.45439	0.729818	0.00114309	0.0348085
ENSBTAG00000010375	MSL1	1616.96	0.598962	1.51463	0.00114726	0.0348085
ENSBTAG00000006420	BMPR2	542.944	0.831874	1.78	0.00114651	0.0348085
ENSBTAG00000001361	NMNAT1	261.029	1.27338	2.41727	0.00114078	0.0348085
ENSBTAG00000014060	LSM6	760.293	-0.495683	0.709226	0.00115862	0.0350229
ENSBTAG00000032603	ABCC4	2665.04	0.466871	1.38211	0.00115949	0.0350229
ENSBTAG00000016841	ATP10B	341.162	0.785686	1.72391	0.00116175	0.0350229
ENSBTAG00000011683	NUMB	882.868	0.517919	1.43189	0.0011682	0.0350989
ENSBTAG00000019217	KIF13A	1236.3	0.613439	1.5299	0.0011717	0.0350989
ENSBTAG00000015124	ARGLU1	1410.37	0.733774	1.66298	0.00117106	0.0350989
ENSBTAG00000047319	GM266	456.625	-0.663689	0.631262	0.00117687	0.0351795
ENSBTAG00000039856	DEFB6	26.665	-1.57153	0.336451	0.00118758	0.0352763
ENSBTAG00000016573	LHCGR	242.418	-0.662504	0.631781	0.00118353	0.0352763
ENSBTAG00000009994	EML5	311.137	0.831012	1.77893	0.00118575	0.0352763
ENSBTAG00000018347	IL33	740.827	-0.714308	0.609497	0.00120304	0.0355123
ENSBTAG00000013793	NEDD4	199.753	0.635861	1.55386	0.001201	0.0355123
ENSBTAG00000008047	ZDHHC15	31.7639	1.27665	2.42276	0.00120102	0.0355123
ENSBTAG00000003919	KIAA0408	91.6173	0.801708	1.74316	0.00121002	0.03557
ENSBTAG00000001771	DYRK1A	624.8	0.80674	1.74925	0.00120888	0.03557
ENSBTAG00000046549	BICD2	3834.06	0.576581	1.49131	0.00121739	0.0357127
ENSBTAG00000047250	SPTSSB	297.272	0.599722	1.51542	0.00123255	0.035958
ENSBTAG00000005861	CCNT1	308.368	0.873783	1.83246	0.00123337	0.035958
ENSBTAG00000047902	ULBP21	22.5922	2.18359	4.54281	0.00123114	0.035958
ENSBTAG00000001835	GJA1	13592.1	-0.643039	0.640363	0.00124997	0.036263
ENSBTAG00000046409	EGR2	1129.18	-0.544233	0.685756	0.00124915	0.036263
ENSBTAG00000017090	SMCR8	270.706	0.859874	1.81488	0.00125151	0.036263
ENSBTAG00000026199	ACTB	41155.1	-0.576386	0.670642	0.0012558	0.0363132
ENSBTAG00000014021	UBN2	220.548	0.948354	1.92967	0.00125857	0.0363191
ENSBTAG00000007109	ASB2	664.027	-0.829952	0.562548	0.00126388	0.0363366
ENSBTAG00000008739	SAMD11	85.7841	-0.797626	0.575295	0.00126431	0.0363366
ENSBTAG00000016193	FASTKD2	287.828	-0.763706	0.588982	0.00127115	0.0364075
ENSBTAG00000001069	TP53	2724.97	-0.386647	0.764905	0.00127448	0.0364075
ENSBTAG00000021133	TENM3	187.804	0.775145	1.71136	0.00127203	0.0364075
ENSBTAG00000009104	SERP1	685.875	0.646066	1.56489	0.00128751	0.0366319
ENSBTAG00000046730	HECTD4	197.652	0.819355	1.76462	0.00128694	0.0366319
ENSBTAG00000014615	SLC26A2	809.357	1.01573	2.02193	0.00129414	0.0367467
ENSBTAG00000016600	CCDC142	131.365	0.840082	1.79015	0.00131464	0.03718
ENSBTAG00000001463	TNKS	379.001	0.886745	1.849	0.00131266	0.03718
ENSBTAG00000006762	SH3RF2	1358.73	0.758295	1.69149	0.00132451	0.0373843
ENSBTAG00000016770	GAPT	103.553	-0.969242	0.510774	0.00132973	0.0374573
ENSBTAG00000018159	CASP2	471.925	0.472113	1.38714	0.00133341	0.0374863
ENSBTAG00000014401	SORBS3	1588.13	-0.55611	0.680134	0.00133996	0.0375958
ENSBTAG00000011721	MED13	822.71	0.853037	1.8063	0.00134994	0.037801
ENSBTAG00000031749	SLC35E2B	262.113	0.87676	1.83625	0.00135315	0.0378161
ENSBTAG00000038738	PXMP4	191.83	0.920965	1.89338	0.00135998	0.0379321
ENSBTAG00000016080	VPS13D	2747.4	0.495585	1.40989	0.00136869	0.0379708
ENSBTAG00000018334	PLAGL2	172.462	0.784926	1.723	0.0013692	0.0379708
ENSBTAG00000018332	PPTC7	107.016	1.06189	2.08767	0.0013694	0.0379708
ENSBTAG00000004135	LMTK2	1315.54	0.567214	1.48166	0.00138202	0.0382458
ENSBTAG00000000936	SLC39A2	404.983	-0.860225	0.550866	0.00140122	0.0386675
ENSBTAG00000004672	RDX	960.859	-0.424521	0.745086	0.00140272	0.0386675
ENSBTAG00000030939	ZNF575	135.602	-0.729528	0.603101	0.00141266	0.0387256
ENSBTAG00000001512	ZFP64	1373.53	0.487294	1.40181	0.00141341	0.0387256
ENSBTAG00000004015	KAT6A	1730.62	0.496096	1.41039	0.001409	0.0387256
ENSBTAG00000011970	FNIP2	756.729	0.841661	1.79211	0.00141849	0.0387256
ENSBTAG00000012253	EIF2C1	333.537	0.88818	1.85084	0.00141704	0.0387256
ENSBTAG00000009643	ZBTB25	25.4503	1.61905	3.07173	0.00142284	0.0387697
ENSBTAG00000047341	LOC100299503	94.1239	-0.811119	0.56994	0.00143423	0.0389754
ENSBTAG00000002478	AGMAT	40.6649	1.02602	2.0364	0.00143589	0.0389754
ENSBTAG00000014140	ATP1B3	10979.1	-0.389553	0.763366	0.00144977	0.03926
ENSBTAG00000015263	CPSF7	495.069	0.520492	1.43444	0.00145192	0.03926
ENSBTAG00000008614	CCDC155	100.709	-0.772633	0.585348	0.00148124	0.039751
ENSBTAG00000020831	CHD1L	1592.07	0.493609	1.40796	0.0014813	0.039751
ENSBTAG00000011495	DIP2A	567.92	0.49404	1.40838	0.00147476	0.039751
ENSBTAG00000011595	IP6K1	711.682	0.744432	1.67531	0.00147976	0.039751
ENSBTAG00000013952	HNRPD	4749.33	-0.717646	0.608089	0.00148474	0.0397679
ENSBTAG00000018488	AFF1	1293.87	0.576065	1.49078	0.00151476	0.0404192
ENSBTAG00000010303	ICAM1	304.056	0.614102	1.5306	0.00151289	0.0404192
ENSBTAG00000007477	ZNF596	18.9426	-1.49964	0.353642	0.0015202	0.0404371
ENSBTAG00000008802	GID4	2312.63	0.487311	1.40183	0.00152114	0.0404371
ENSBTAG00000011593	QKI	620.567	0.653299	1.57276	0.00152631	0.0404988
ENSBTAG00000011262	ZNF548	40.3853	1.03697	2.05191	0.001536	0.0406796
ENSBTAG00000004558	C15ORF48	191.8	-0.725256	0.60489	0.00154581	0.0407983
ENSBTAG00000013159	PHF11	353.359	-0.69601	0.617277	0.00154624	0.0407983
ENSBTAG00000039105	S100A3	1524.79	-0.655466	0.634871	0.00156062	0.0409108
ENSBTAG00000002769	AP1G1	1556.93	0.468538	1.38371	0.00155635	0.0409108
ENSBTAG00000026523	PLAGL1	495.542	0.519198	1.43316	0.00156311	0.0409108
ENSBTAG00000034498	LY6D	6413.85	0.633159	1.55096	0.00156659	0.0409108
ENSBTAG00000019680	ZYG11B	710.826	0.807089	1.74968	0.00156718	0.0409108
ENSBTAG00000017682	TET2	722.746	0.81337	1.75731	0.00156783	0.0409108
ENSBTAG00000013238	CDK12	652.601	0.929769	1.90497	0.00157371	0.040927
ENSBTAG00000001507	CLCN5	83.7829	1.17291	2.25465	0.00157423	0.040927
ENSBTAG00000039504	LOC100847724	3842.51	0.759279	1.69264	0.00158075	0.0409463
ENSBTAG00000010514	ASB7	169.929	0.879629	1.8399	0.0015801	0.0409463
ENSBTAG00000008026	OXT	23.5285	-1.64811	0.319057	0.0015905	0.0410157
ENSBTAG00000033339	ANKLE2	1454.73	0.406895	1.32583	0.00159211	0.0410157
ENSBTAG00000000532	EXO5	280.579	1.23546	2.35457	0.00158953	0.0410157
ENSBTAG00000007546	CSNK1E	527.418	0.505428	1.41954	0.00163027	0.0418466
ENSBTAG00000030180	SHANK3	313.512	0.667819	1.58867	0.00162981	0.0418466
ENSBTAG00000007321	SREK1	777.7	-0.597534	0.660883	0.00164434	0.0419796
ENSBTAG00000006008	CAMSAP1	1919.99	0.362655	1.28579	0.00164355	0.0419796
ENSBTAG00000000750	MSL2	319.268	0.836665	1.78592	0.00164311	0.0419796
ENSBTAG00000014248	MIER3	188.218	0.858826	1.81356	0.0016553	0.0421833
ENSBTAG00000007100	TRAPPC10	587.547	0.561885	1.4762	0.00166218	0.0422827
ENSBTAG00000008973	ASB6	513.118	-0.763115	0.589223	0.00167738	0.0425927
ENSBTAG00000023697	-	24.5897	1.41386	2.66449	0.00169011	0.0428392
ENSBTAG00000016572	USP37	157.816	1.03628	2.05093	0.00169362	0.0428516
ENSBTAG00000012564	KANSL1	1158.73	0.579873	1.49472	0.0017029	0.0430095
ENSBTAG00000000081	COL4A3BP	858.198	0.624196	1.54135	0.00170737	0.0430458
ENSBTAG00000008525	LRIG2	265.255	0.766053	1.70061	0.00173035	0.0435477
ENSBTAG00000015164	SLC27A5	139.575	-0.896609	0.537148	0.00175652	0.0441279
ENSBTAG00000000347	RHOG	1127.29	-0.349712	0.784741	0.00176001	0.0441372
ENSBTAG00000000955	RBM41	73.1833	1.1405	2.20458	0.00177019	0.0442594
ENSBTAG00000008535	SOCS7	110.81	1.32021	2.49702	0.00177113	0.0442594
ENSBTAG00000001898	CCDC112	342.46	-0.582374	0.667864	0.00179255	0.0443258
ENSBTAG00000010249	TMEM222	659.347	-0.510075	0.702186	0.00179132	0.0443258
ENSBTAG00000007343	PDLIM7	1167.5	-0.343301	0.788236	0.00178208	0.0443258
ENSBTAG00000025964	MAST4	1057.87	0.617312	1.53401	0.00178686	0.0443258
ENSBTAG00000014123	ZNF507	127.133	1.01794	2.02503	0.00178406	0.0443258
ENSBTAG00000007428	CDKL5	37.2012	1.40177	2.64226	0.00178146	0.0443258
ENSBTAG00000000455	CREBZF	1842.53	-0.503493	0.705397	0.0018042	0.0445361
ENSBTAG00000022058	ACACB	184.952	1.03379	2.04739	0.00180756	0.0445414
ENSBTAG00000011279	MATN4	43.4275	-1.17687	0.442309	0.0018139	0.04462
ENSBTAG00000014608	KDM1B	430.493	0.589343	1.50456	0.00182106	0.0447186
ENSBTAG00000000139	SETD8	2368.57	0.515896	1.42988	0.0018252	0.0447427
ENSBTAG00000015692	HSPA4L	769.665	1.02394	2.03346	0.00183941	0.0450131
ENSBTAG00000046367	ZNF573	40.723	1.19655	2.29192	0.00185818	0.0453941
ENSBTAG00000007441	SEC23IP	644.008	0.622398	1.53943	0.00187047	0.0455376
ENSBTAG00000003084	GPATCH2L	269.822	0.800201	1.74134	0.00187048	0.0455376
ENSBTAG00000008939	DNMBP	1174.23	0.654645	1.57423	0.00187418	0.0455494
ENSBTAG00000044044	CLOCK	83.9553	1.06977	2.09909	0.00187888	0.0455854
ENSBTAG00000003726	MTMR9	187.793	0.728422	1.65683	0.00188644	0.0456905
ENSBTAG00000040394	PRSS27	258.027	-0.994653	0.501857	0.00190556	0.0459343
ENSBTAG00000014670	BEX5	121.791	-0.79706	0.575521	0.0019052	0.0459343
ENSBTAG00000006612	SCAF1	1092.76	-0.392279	0.761925	0.00190623	0.0459343
ENSBTAG00000001919	ZNF652	321.617	0.679743	1.60185	0.00194115	0.0465948
ENSBTAG00000044063	B4GALT6	391.396	0.734916	1.6643	0.00194351	0.0465948
ENSBTAG00000005882	ZNF333	341.033	0.818719	1.76384	0.00194059	0.0465948
ENSBTAG00000018808	SLC25A35	380.702	0.805298	1.74751	0.00194895	0.0466464
ENSBTAG00000015074	PTGDS	912.681	-0.392429	0.761846	0.00195831	0.0467914
ENSBTAG00000006985	TM7SF3	1420.29	-0.36068	0.778797	0.00196529	0.0468351
ENSBTAG00000014667	PAIP2B	45.1818	1.25014	2.37864	0.00196675	0.0468351
ENSBTAG00000030578	PTOV1	1695.69	-0.343716	0.788009	0.00198249	0.0469731
ENSBTAG00000016879	KIAA1147	257.299	0.835383	1.78433	0.00198116	0.0469731
ENSBTAG00000037964	HIST3H2A	67.2132	1.74318	3.34772	0.00198243	0.0469731
ENSBTAG00000034255	EIF5B	4086.71	-0.397329	0.759262	0.00200024	0.0472235
ENSBTAG00000007837	EPT1	188.575	0.706981	1.63238	0.00199789	0.0472235
ENSBTAG00000017412	SOCS6	173.385	0.751828	1.68392	0.00200306	0.0472235
ENSBTAG00000020985	TYRP1	2711.88	-1.48862	0.356353	0.00201228	0.0473622
ENSBTAG00000005530	GNMT	260.783	-0.676614	0.625632	0.00201932	0.0474491
ENSBTAG00000001022	AMDHD2	675.649	-0.45467	0.729677	0.00202489	0.0475012
ENSBTAG00000033008	MYOZ1	388.273	-1.15859	0.447949	0.00205764	0.0478731
ENSBTAG00000017733	CA2	2088.82	-0.526055	0.694451	0.00205526	0.0478731
ENSBTAG00000005719	GJB4	2140.96	-0.488852	0.712592	0.00205313	0.0478731
ENSBTAG00000000376	P2RX3	208.457	0.678259	1.60021	0.00204594	0.0478731
ENSBTAG00000027513	CXCL2	22.0104	1.29957	2.46156	0.00204977	0.0478731
ENSBTAG00000031998	CXCL16	1366.74	-0.485907	0.714048	0.0020668	0.0480073
ENSBTAG00000006676	FIBIN	362.708	-0.876017	0.54487	0.00208483	0.048265
ENSBTAG00000020035	RCAN1	1791.33	-0.791366	0.577797	0.00209486	0.048265
ENSBTAG00000046364	-	301.872	0.52947	1.4434	0.00209492	0.048265
ENSBTAG00000019625	EHHADH	526.069	0.537075	1.45103	0.00208727	0.048265
ENSBTAG00000013801	PBX1	197.234	0.777677	1.71437	0.00209287	0.048265
ENSBTAG00000033680	CEP112	71.067	-1.03376	0.488436	0.0021049	0.0483377
ENSBTAG00000024269	TGFBR3	489.072	0.844436	1.79556	0.00210276	0.0483377
ENSBTAG00000020430	GLT1D1	221.268	0.604516	1.52047	0.00212097	0.0483929
ENSBTAG00000020313	FNBP1	987.665	0.611493	1.52784	0.00211933	0.0483929
ENSBTAG00000047633	MAML1	239.123	0.658244	1.57816	0.00211577	0.0483929
ENSBTAG00000000511	CNST	529.779	0.714612	1.64104	0.00211364	0.0483929
ENSBTAG00000018898	ARID4A	1651.51	-0.393843	0.7611	0.00213257	0.0485793
ENSBTAG00000016571	ITFG3	1666.23	-0.4568	0.7286	0.00214914	0.0488783
ENSBTAG00000019853	SMURF2	836.186	0.512335	1.42636	0.00215744	0.0489387
ENSBTAG00000004216	MAP3K2	125.273	1.1441	2.21009	0.00216216	0.0489387
ENSBTAG00000021601	PARD6B	375.51	1.16572	2.24346	0.00215886	0.0489387
ENSBTAG00000019281	MCRS1	758.114	-0.597861	0.660733	0.00216878	0.0489523
ENSBTAG00000014719	TMOD1	365.982	-0.523368	0.695745	0.00216967	0.0489523
ENSBTAG00000017349	PCDHGA8	2445.13	-0.502252	0.706004	0.00217757	0.0489746
ENSBTAG00000013938	PHC3	142.29	0.927953	1.90257	0.00217667	0.0489746
ENSBTAG00000007166	CAMKK1	459.408	0.443745	1.36013	0.00218873	0.0491476
ENSBTAG00000021565	PRSS2	190.024	-10.0416	0.000948793	0.00219655	0.0492056
ENSBTAG00000007220	CASKIN2	1035.68	-0.45918	0.727399	0.00219826	0.0492056
ENSBTAG00000046936	MRFAP1	5828.53	-0.288656	0.818665	0.00220305	0.0492349
ENSBTAG00000013524	CMIP	1089.69	-0.535686	0.689831	0.0022102	0.049241
ENSBTAG00000039731	RND3	1257.4	-0.392065	0.762038	0.00222417	0.049241
ENSBTAG00000011322	HIPK1	1084.83	0.754319	1.68684	0.0022218	0.049241
ENSBTAG00000021201	FAM126B	205.8	1.00358	2.00497	0.00222309	0.049241
ENSBTAG00000004575	FAM126A	47.7375	1.05788	2.08187	0.00221477	0.049241
ENSBTAG00000027713	LYSMD3	98.722	1.27997	2.42833	0.0022225	0.049241
ENSBTAG00000001961	MAP1B	1863.46	-0.551838	0.682151	0.00223283	0.0493556
ENSBTAG00000040490	CCDC3	2376.63	-0.636139	0.643433	0.0022407	0.0494526
